# Supplementary material for: Does size really matter? A sensitivity analysis of number of seeds in a respondent-driven sampling study of gay, bisexual and other men who have sex with men in Vancouver, Canada
Source: BMC Med Res Methodol. 2016 Nov 16;16:157. doi: 10.1186/s12874-016-0258-4 (PMC5112687; doi:10.1186/s12874-016-0258-4)
Supplement: Additional file 1: — Supplemental Material. (XLSX 823 kb) [file 12874_2016_258_MOESM1_ESM.xlsx]

## Sheet: Simulation Table
HIV Sero-status Outcome									High Risk Sex in P6M Outcome									Injection Drug Use in P6M Outcome
		Crude %	RDS-I %	RDS-II %	RDS-SS %	% II-I	% SS-I	% SS-II			Crude %	RDS-I %	RDS-II %	RDS-SS %	% II-I	% SS-I	% SS-II			Crude %	RDS-I %	RDS-II %	RDS-SS %	% II-I	% SS-I	% SS-II
Mean		0.269915	0.222383	0.256521	0.256545	0.0341375	0.0341615	2.4e-05	Mean		0.369557	0.343353	0.330863	0.330975	-0.01249	-0.012378	0.000112	Mean		0.065922	0.0896242	0.0669338	0.0669312	-0.0226905	-0.0226931	-2.6e-06
95% CI		0.122667	0.10339	0.10709	0.10709	-0.0087985	-0.0087985	-0.0001	95% CI		0.321724	0.266635	0.253155	0.253155	-0.02899	-0.02899	-0.0001	95% CI		0.0264756	0.0234595	0.017694	0.017694	-0.029645	-0.029645	-0.0002
		0.392451	0.318765	0.362635	0.36273	0.07505	0.075245	0.0002			0.41948	0.414375	0.394225	0.394275	0.0034	0.00342	0.000605			0.113035	0.140305	0.116605	0.11641	0.0002395	0.0002465	0.0001805
p-value						0.11	0.11	0.22	p-value						0.12	0.12	0.28	p-value						0.06	0.06	0.18
Sample (n)	Outcome positive (n)	Crude %	RDS-I %	RDS-II %	RDS-SS %	% II-I	% SS-I	% SS-II	Sample (n)	Outcome positive (n)	Crude %	RDS-I %	RDS-II %	RDS-SS %	% II-I	% SS-I	% SS-II	Sample (n)	Outcome positive (n)	Crude %	RDS-I %	RDS-II %	RDS-SS %	% II-I	% SS-I	% SS-II
185	29	0.156757	0.1153	0.1012	0.1012	-0.0141	-0.0141	0	182	62	0.340659	0.3109	0.3011	0.3011	-0.0098	-0.0098	0	185	5	0.027027	0.05769	0.04203	0.04203	-0.01566	-0.01566	0
379	167	0.440633	0.3658	0.4261	0.426	0.0603	0.0602	-0.0001	371	152	0.409704	0.3868	0.372	0.3723	-0.0148	-0.0145	0.0003	379	38	0.100264	0.1089	0.09186	0.09191	-0.01704	-0.01699	5e-05
352	114	0.323864	0.2959	0.3325	0.3324	0.0366	0.0365	-0.0001	345	145	0.42029	0.4143	0.3975	0.3976	-0.0168	-0.0167	0.0001	352	41	0.116477	0.1574	0.14	0.1391	-0.0174	-0.0183	-0.0009
344	78	0.226744	0.1484	0.2094	0.2096	0.061	0.0612	0.0002	337	120	0.356083	0.3905	0.378	0.3784	-0.0125	-0.0121	0.0004	344	19	0.0552326	0.08148	0.06954	0.06951	-0.01194	-0.01197	-3e-05
291	83	0.285223	0.2731	0.2809	0.2809	0.0078	0.0078	0	282	94	0.333333	0.2669	0.2446	0.2446	-0.0223	-0.0223	0	291	15	0.0515464	0.0497	0.04658	0.04658	-0.00312	-0.00312	0
322	73	0.226708	0.1887	0.2243	0.2243	0.0356	0.0356	0	315	123	0.390476	0.3143	0.3252	0.3252	0.0109	0.0109	0	322	14	0.0434783	0.06184	0.05362	0.05362	-0.00822	-0.00822	0
302	69	0.228477	0.1834	0.2378	0.2378	0.0544	0.0544	0	296	106	0.358108	0.4305	0.4107	0.4107	-0.0198	-0.0198	0	302	13	0.0430464	0.06795	0.06003	0.06003	-0.00792	-0.00792	0
239	41	0.171548	0.1393	0.1551	0.1551	0.0158	0.0158	0	231	75	0.324675	0.291	0.2912	0.2912	0.0002	0.0002	0	239	9	0.0376569	0.04923	0.04821	0.04821	-0.00102	-0.00102	0
334	117	0.350299	0.2877	0.3569	0.3569	0.0692	0.0692	0	327	127	0.388379	0.3865	0.3707	0.3707	-0.0158	-0.0158	0	334	19	0.0568862	0.05655	0.04539	0.04539	-0.01116	-0.01116	0
215	47	0.218605	0.198	0.2308	0.2308	0.0328	0.0328	0	210	67	0.319048	0.3547	0.3279	0.3279	-0.0268	-0.0268	0	215	10	0.0465116	0.09115	0.08556	0.08556	-0.00559	-0.00559	0
168	23	0.136905	0.1748	0.145	0.145	-0.0298	-0.0298	0	163	58	0.355828	0.4158	0.3746	0.3746	-0.0412	-0.0412	0	168	3	0.0178571	0.007205	0.00512	0.00512	-0.002085	-0.002085	0
248	46	0.185484	0.1171	0.1461	0.1461	0.029	0.029	0	242	94	0.38843	0.3799	0.3526	0.3526	-0.0273	-0.0273	0	248	9	0.0362903	0.05766	0.04795	0.04795	-0.00971	-0.00971	0
274	47	0.171533	0.1533	0.1716	0.1716	0.0183	0.0183	0	266	99	0.37218	0.3659	0.3535	0.3535	-0.0124	-0.0124	0	274	15	0.0547445	0.0665	0.05938	0.05938	-0.00712	-0.00712	0
215	22	0.102326	0.08105	0.1074	0.1074	0.02635	0.02635	0	212	70	0.330189	0.3102	0.3122	0.3122	0.002	0.002	0	215	15	0.0697674	0.14	0.1184	0.1184	-0.0216	-0.0216	0
415	129	0.310843	0.2904	0.3158	0.3159	0.0254	0.0255	0.0001	405	156	0.385185	0.3059	0.2934	0.2939	-0.0125	-0.012	0.0005	415	38	0.0915663	0.09509	0.08528	0.08535	-0.00981	-0.00974	7e-05
342	64	0.187135	0.1927	0.1998	0.1998	0.0071	0.0071	0	333	122	0.366366	0.3177	0.3215	0.3222	0.0038	0.0045	0.0007	342	13	0.0380117	0.04998	0.0504	0.05058	0.00042	0.0006	0.00018
261	65	0.249042	0.2179	0.2144	0.2144	-0.0035	-0.0035	0	256	104	0.40625	0.3701	0.3365	0.3365	-0.0336	-0.0336	0	261	23	0.0881226	0.1037	0.08062	0.08062	-0.02308	-0.02308	0
412	136	0.330097	0.2323	0.2857	0.2859	0.0534	0.0536	0.0002	401	156	0.389027	0.3238	0.3224	0.3219	-0.0014	-0.0019	-0.0005	412	41	0.0995146	0.1003	0.0827	0.08289	-0.0176	-0.01741	0.00019
358	125	0.349162	0.2763	0.3299	0.3299	0.0536	0.0536	0	352	144	0.409091	0.393	0.3792	0.3795	-0.0138	-0.0135	0.0003	358	35	0.0977654	0.1232	0.1026	0.1026	-0.0206	-0.0206	0
286	46	0.160839	0.1226	0.1528	0.1528	0.0302	0.0302	0	278	91	0.327338	0.3218	0.3129	0.3129	-0.0089	-0.0089	0	286	13	0.0454545	0.04641	0.04006	0.04006	-0.00635	-0.00635	0
235	29	0.123404	0.125	0.113	0.113	-0.012	-0.012	0	230	74	0.321739	0.242	0.2466	0.2466	0.0046	0.0046	0	235	7	0.0297872	0.05589	0.0474	0.0474	-0.00849	-0.00849	0
258	61	0.236434	0.2226	0.2381	0.2381	0.0155	0.0155	0	253	85	0.335968	0.2616	0.2535	0.2535	-0.0081	-0.0081	0	258	7	0.0271318	0.01984	0.01356	0.01356	-0.00628	-0.00628	0
245	54	0.220408	0.2415	0.2346	0.2346	-0.0069	-0.0069	0	239	80	0.334728	0.2478	0.2406	0.2406	-0.0072	-0.0072	0	245	13	0.0530612	0.0706	0.06608	0.06608	-0.00452	-0.00452	0
226	79	0.349558	0.3583	0.3256	0.3256	-0.0327	-0.0327	0	220	90	0.409091	0.3495	0.3307	0.3307	-0.0188	-0.0188	0	226	25	0.110619	0.1386	0.1015	0.1015	-0.0371	-0.0371	0
325	95	0.292308	0.2739	0.3069	0.3069	0.033	0.033	0	315	122	0.387302	0.3311	0.3223	0.3223	-0.0088	-0.0088	0	325	18	0.0553846	0.07504	0.07527	0.07527	0.00023	0.00023	0
260	87	0.334615	0.2918	0.3095	0.3095	0.0177	0.0177	0	252	91	0.361111	0.353	0.3258	0.3258	-0.0272	-0.0272	0	260	13	0.05	0.05083	0.04358	0.04358	-0.00725	-0.00725	0
332	69	0.207831	0.2104	0.2203	0.2203	0.0099	0.0099	0	325	105	0.323077	0.2763	0.2577	0.2577	-0.0186	-0.0186	0	332	13	0.0391566	0.046	0.041	0.041	-0.005	-0.005	0
341	93	0.272727	0.2198	0.2653	0.2652	0.0455	0.0454	-0.0001	332	116	0.349398	0.3071	0.3021	0.3024	-0.005	-0.0047	0.0003	341	16	0.0469208	0.05446	0.04466	0.04465	-0.0098	-0.00981	-1e-05
346	133	0.384393	0.2799	0.3469	0.3471	0.067	0.0672	0.0002	339	138	0.40708	0.3775	0.3585	0.359	-0.019	-0.0185	0.0005	346	31	0.0895954	0.07861	0.06605	0.06637	-0.01256	-0.01224	0.00032
327	107	0.327217	0.2578	0.3114	0.3114	0.0536	0.0536	0	319	117	0.366771	0.3817	0.3644	0.3644	-0.0173	-0.0173	0	327	17	0.0519878	0.07026	0.06052	0.06052	-0.00974	-0.00974	0
313	86	0.27476	0.217	0.2582	0.2582	0.0412	0.0412	0	303	103	0.339934	0.3163	0.2931	0.2931	-0.0232	-0.0232	0	313	16	0.0511182	0.05401	0.05494	0.05494	0.00093	0.00093	0
435	132	0.303448	0.221	0.2691	0.2693	0.0481	0.0483	0.0002	422	171	0.405213	0.3602	0.3462	0.3465	-0.014	-0.0137	0.0003	435	41	0.0942529	0.1003	0.09053	0.09059	-0.00977	-0.00971	6e-05
229	18	0.0786026	0.05564	0.06876	0.06876	0.01312	0.01312	0	224	72	0.321429	0.2289	0.2242	0.2242	-0.0047	-0.0047	0	229	6	0.0262009	0.03565	0.03621	0.03621	0.00056	0.00056	0
442	167	0.377828	0.2767	0.3466	0.3469	0.0699	0.0702	0.0003	430	173	0.402326	0.3651	0.3508	0.3514	-0.0143	-0.0137	0.0006	442	47	0.106335	0.1141	0.102	0.1022	-0.0121	-0.0119	0.0002
270	79	0.292593	0.2591	0.2792	0.2792	0.0201	0.0201	0	262	92	0.351145	0.3091	0.2882	0.2882	-0.0209	-0.0209	0	270	9	0.0333333	0.01694	0.01435	0.01435	-0.00259	-0.00259	0
235	37	0.157447	0.1205	0.1303	0.1303	0.0098	0.0098	0	228	77	0.337719	0.2845	0.2768	0.2768	-0.0077	-0.0077	0	235	11	0.0468085	0.06222	0.04901	0.04901	-0.01321	-0.01321	0
347	74	0.213256	0.125	0.1999	0.2001	0.0749	0.0751	0.0002	339	119	0.351032	0.3602	0.3448	0.3454	-0.0154	-0.0148	0.0006	347	18	0.0518732	0.06036	0.05222	0.05229	-0.00814	-0.00807	7e-05
237	85	0.35865	0.2614	0.3454	0.3454	0.084	0.084	0	232	79	0.340517	0.343	0.3255	0.3255	-0.0175	-0.0175	0	237	10	0.0421941	0.03328	0.02261	0.02261	-0.01067	-0.01067	0
374	104	0.278075	0.1891	0.2512	0.251	0.0621	0.0619	-0.0002	365	139	0.380822	0.3546	0.3482	0.3495	-0.0064	-0.0051	0.0013	374	38	0.101604	0.1257	0.1008	0.1008	-0.0249	-0.0249	0
293	78	0.266212	0.2584	0.261	0.261	0.0026	0.0026	0	287	114	0.397213	0.3703	0.3476	0.3476	-0.0227	-0.0227	0	293	22	0.0750853	0.09721	0.0771	0.0771	-0.02011	-0.02011	0
391	142	0.363171	0.2848	0.3527	0.3528	0.0679	0.068	0.0001	381	155	0.406824	0.3485	0.3327	0.3325	-0.0158	-0.016	-0.0002	391	43	0.109974	0.1345	0.1166	0.1164	-0.0179	-0.0181	-0.0002
218	24	0.110092	0.1032	0.09457	0.09457	-0.00863	-0.00863	0	215	63	0.293023	0.2281	0.2097	0.2097	-0.0184	-0.0184	0	218	8	0.0366972	0.05685	0.04982	0.04982	-0.00703	-0.00703	0
221	22	0.0995475	0.1034	0.09684	0.09684	-0.00656	-0.00656	0	215	76	0.353488	0.3415	0.3307	0.3307	-0.0108	-0.0108	0	221	9	0.040724	0.06188	0.06335	0.06335	0.00147	0.00147	0
286	63	0.22028	0.1971	0.2373	0.2373	0.0402	0.0402	0	281	93	0.330961	0.3241	0.321	0.321	-0.0031	-0.0031	0	286	14	0.048951	0.07255	0.05473	0.05473	-0.01782	-0.01782	0
252	52	0.206349	0.172	0.2185	0.2185	0.0465	0.0465	0	246	92	0.373984	0.3614	0.3299	0.3299	-0.0315	-0.0315	0	252	13	0.0515873	0.07612	0.07947	0.07947	0.00335	0.00335	0
365	108	0.29589	0.2464	0.2924	0.2922	0.046	0.0458	-0.0002	358	125	0.349162	0.3387	0.3319	0.332	-0.0068	-0.0067	0.0001	365	23	0.0630137	0.07329	0.06451	0.06441	-0.00878	-0.00888	-0.0001
292	83	0.284247	0.2261	0.3	0.3	0.0739	0.0739	0	285	96	0.336842	0.364	0.3352	0.3352	-0.0288	-0.0288	0	292	19	0.0650685	0.0873	0.07267	0.07267	-0.01463	-0.01463	0
316	109	0.344937	0.28	0.3	0.3	0.02	0.02	0	312	124	0.397436	0.3953	0.3827	0.3827	-0.0126	-0.0126	0	316	31	0.0981013	0.1145	0.0867	0.0867	-0.0278	-0.0278	0
328	88	0.268293	0.1961	0.2708	0.2708	0.0747	0.0747	0	321	115	0.358255	0.3329	0.325	0.325	-0.0079	-0.0079	0	328	17	0.0518293	0.06549	0.05532	0.05532	-0.01017	-0.01017	0
359	116	0.32312	0.3182	0.3321	0.3322	0.0139	0.014	0.0001	352	139	0.394886	0.3589	0.3346	0.3344	-0.0243	-0.0245	-0.0002	359	29	0.0807799	0.08686	0.07117	0.07109	-0.01569	-0.01577	-8e-05
305	84	0.27541	0.2077	0.2399	0.2399	0.0322	0.0322	0	300	118	0.393333	0.3318	0.3265	0.3265	-0.0053	-0.0053	0	305	33	0.108197	0.137	0.1109	0.1109	-0.0261	-0.0261	0
241	65	0.26971	0.213	0.2332	0.2332	0.0202	0.0202	0	235	88	0.374468	0.3365	0.3369	0.3369	0.0004	0.0004	0	241	9	0.0373444	0.01948	0.0134	0.0134	-0.00608	-0.00608	0
399	135	0.338346	0.2177	0.3034	0.3036	0.0857	0.0859	0.0002	391	164	0.419437	0.4456	0.4285	0.4287	-0.0171	-0.0169	0.0002	399	39	0.0977444	0.1049	0.08621	0.08659	-0.01869	-0.01831	0.00038
369	112	0.303523	0.2363	0.283	0.2829	0.0467	0.0466	-0.0001	364	156	0.428571	0.4052	0.3947	0.3957	-0.0105	-0.0095	0.001	369	37	0.100271	0.1372	0.1167	0.1166	-0.0205	-0.0206	-0.0001
206	27	0.131068	0.05824	0.09561	0.09561	0.03737	0.03737	0	201	68	0.338308	0.2883	0.2913	0.2913	0.003	0.003	0	206	10	0.0485437	0.09284	0.07355	0.07355	-0.01929	-0.01929	0
260	58	0.223077	0.1788	0.2381	0.2381	0.0593	0.0593	0	256	82	0.320312	0.3416	0.334	0.334	-0.0076	-0.0076	0	260	13	0.05	0.1191	0.06306	0.06306	-0.05604	-0.05604	0
364	102	0.28022	0.2124	0.2599	0.26	0.0475	0.0476	0.0001	357	135	0.378151	0.3443	0.3335	0.334	-0.0108	-0.0103	0.0005	364	33	0.0906593	0.1076	0.08889	0.08892	-0.01871	-0.01868	3e-05
328	49	0.14939	0.1534	0.1517	0.1517	-0.0017	-0.0017	0	322	108	0.335404	0.3391	0.3209	0.3209	-0.0182	-0.0182	0	328	12	0.0365854	0.05763	0.05652	0.05652	-0.00111	-0.00111	0
295	61	0.20678	0.152	0.1863	0.1863	0.0343	0.0343	0	288	104	0.361111	0.3852	0.3827	0.3827	-0.0025	-0.0025	0	295	13	0.0440678	0.06749	0.05247	0.05247	-0.01502	-0.01502	0
289	65	0.224913	0.1548	0.2179	0.2179	0.0631	0.0631	0	284	106	0.373239	0.3487	0.3501	0.3501	0.0014	0.0014	0	289	14	0.0484429	0.04917	0.03776	0.03776	-0.01141	-0.01141	0
422	167	0.395735	0.3025	0.3913	0.3907	0.0888	0.0882	-0.0006	411	166	0.403893	0.3887	0.3766	0.377	-0.0121	-0.0117	0.0004	422	39	0.0924171	0.09808	0.08174	0.08188	-0.01634	-0.0162	0.00014
340	103	0.302941	0.2404	0.2828	0.2826	0.0424	0.0422	-0.0002	333	134	0.402402	0.3052	0.2876	0.2883	-0.0176	-0.0169	0.0007	340	33	0.0970588	0.1144	0.1008	0.1009	-0.0136	-0.0135	0.0001
305	85	0.278689	0.2268	0.2439	0.2439	0.0171	0.0171	0	299	120	0.401338	0.338	0.3263	0.3263	-0.0117	-0.0117	0	305	28	0.0918033	0.1278	0.1096	0.1096	-0.0182	-0.0182	0
278	70	0.251799	0.188	0.2304	0.2304	0.0424	0.0424	0	272	84	0.308824	0.3491	0.3184	0.3184	-0.0307	-0.0307	0	278	10	0.0359712	0.03573	0.02656	0.02656	-0.00917	-0.00917	0
346	138	0.398844	0.3342	0.3621	0.3622	0.0279	0.028	0.0001	338	133	0.393491	0.3879	0.3686	0.3685	-0.0193	-0.0194	-0.0001	346	34	0.0982659	0.09937	0.07821	0.07789	-0.02116	-0.02148	-0.00032
251	85	0.338645	0.2753	0.2957	0.2957	0.0204	0.0204	0	246	112	0.455285	0.4325	0.3942	0.3942	-0.0383	-0.0383	0	251	29	0.115538	0.1547	0.1251	0.1251	-0.0296	-0.0296	0
331	88	0.265861	0.1956	0.2427	0.2427	0.0471	0.0471	0	324	106	0.32716	0.2926	0.2839	0.2839	-0.0087	-0.0087	0	331	18	0.0543807	0.05531	0.04497	0.04497	-0.01034	-0.01034	0
372	160	0.430108	0.3	0.3805	0.3809	0.0805	0.0809	0.0004	363	152	0.418733	0.3937	0.383	0.3828	-0.0107	-0.0109	-0.0002	372	42	0.112903	0.1166	0.1015	0.1013	-0.0151	-0.0153	-0.0002
316	97	0.306962	0.3089	0.3338	0.3338	0.0249	0.0249	0	311	108	0.347267	0.338	0.3391	0.3391	0.0011	0.0011	0	316	9	0.028481	0.03039	0.02342	0.02342	-0.00697	-0.00697	0
384	117	0.304688	0.2346	0.3125	0.3126	0.0779	0.078	0.0001	372	128	0.344086	0.2939	0.2905	0.2907	-0.0034	-0.0032	0.0002	384	20	0.0520833	0.06363	0.05938	0.05917	-0.00425	-0.00446	-0.00021
288	113	0.392361	0.3557	0.3728	0.3728	0.0171	0.0171	0	281	120	0.427046	0.3795	0.355	0.355	-0.0245	-0.0245	0	288	31	0.107639	0.1186	0.09649	0.09649	-0.02211	-0.02211	0
371	114	0.307278	0.214	0.2774	0.2776	0.0634	0.0636	0.0002	361	132	0.365651	0.3559	0.3391	0.3394	-0.0168	-0.0165	0.0003	371	17	0.0458221	0.03881	0.03279	0.03284	-0.00602	-0.00597	5e-05
265	92	0.34717	0.2419	0.29	0.29	0.0481	0.0481	0	258	110	0.426357	0.3906	0.3617	0.3617	-0.0289	-0.0289	0	265	34	0.128302	0.1461	0.1156	0.1156	-0.0305	-0.0305	0
299	88	0.294314	0.2427	0.2444	0.2444	0.0017	0.0017	0	292	116	0.39726	0.365	0.3525	0.3525	-0.0125	-0.0125	0	299	29	0.09699	0.09989	0.08062	0.08062	-0.01927	-0.01927	0
348	118	0.33908	0.2999	0.3133	0.3133	0.0134	0.0134	0	339	130	0.383481	0.3367	0.3202	0.3206	-0.0165	-0.0161	0.0004	348	31	0.0890805	0.1052	0.08911	0.08903	-0.01609	-0.01617	-8e-05
228	28	0.122807	0.1113	0.1244	0.1244	0.0131	0.0131	0	224	75	0.334821	0.3457	0.3244	0.3244	-0.0213	-0.0213	0	228	3	0.0131579	1	0.03339	0.03339	-0.96661	-0.96661	0
344	125	0.363372	0.2945	0.3335	0.3337	0.039	0.0392	0.0002	338	130	0.384615	0.3586	0.3514	0.3517	-0.0072	-0.0069	0.0003	344	40	0.116279	0.1304	0.1086	0.1085	-0.0218	-0.0219	-0.0001
302	56	0.18543	0.1602	0.1718	0.1718	0.0116	0.0116	0	297	99	0.333333	0.272	0.2613	0.2613	-0.0107	-0.0107	0	302	8	0.0264901	0.04395	0.03746	0.03746	-0.00649	-0.00649	0
261	58	0.222222	0.18	0.2109	0.2109	0.0309	0.0309	0	256	89	0.347656	0.2906	0.294	0.294	0.0034	0.0034	0	261	10	0.0383142	0.03291	0.02509	0.02509	-0.00782	-0.00782	0
270	54	0.2	0.1873	0.1938	0.1938	0.0065	0.0065	0	264	95	0.359848	0.3152	0.3126	0.3126	-0.0026	-0.0026	0	270	17	0.062963	0.07808	0.07118	0.07118	-0.0069	-0.0069	0
274	108	0.394161	0.3164	0.3775	0.3775	0.0611	0.0611	0	270	113	0.418519	0.4319	0.409	0.409	-0.0229	-0.0229	0	274	33	0.120438	0.1661	0.1202	0.1202	-0.0459	-0.0459	0
226	58	0.256637	0.2033	0.2416	0.2416	0.0383	0.0383	0	220	77	0.35	0.2841	0.2825	0.2825	-0.0016	-0.0016	0	226	3	0.0132743	0.005389	0.004679	0.004679	-0.00071	-0.00071	0
328	104	0.317073	0.2665	0.2943	0.2943	0.0278	0.0278	0	322	119	0.369565	0.3766	0.3642	0.3642	-0.0124	-0.0124	0	328	29	0.0884146	0.1086	0.08216	0.08216	-0.02644	-0.02644	0
276	84	0.304348	0.273	0.2861	0.2861	0.0131	0.0131	0	271	96	0.354244	0.3142	0.3055	0.3055	-0.0087	-0.0087	0	276	12	0.0434783	0.0451	0.04327	0.04327	-0.00183	-0.00183	0
323	83	0.256966	0.2115	0.278	0.278	0.0665	0.0665	0	315	108	0.342857	0.369	0.3667	0.3667	-0.0023	-0.0023	0	323	16	0.0495356	0.07955	0.05853	0.05853	-0.02102	-0.02102	0
300	100	0.333333	0.2885	0.3144	0.3144	0.0259	0.0259	0	295	116	0.39322	0.3419	0.3195	0.3195	-0.0224	-0.0224	0	300	29	0.0966667	0.1137	0.09473	0.09473	-0.01897	-0.01897	0
370	127	0.343243	0.3047	0.3316	0.3317	0.0269	0.027	0.0001	362	136	0.375691	0.4119	0.3847	0.3848	-0.0272	-0.0271	0.0001	370	34	0.0918919	0.0905	0.07203	0.07228	-0.01847	-0.01822	0.00025
425	125	0.294118	0.2202	0.2805	0.2808	0.0603	0.0606	0.0003	414	148	0.357488	0.3402	0.3313	0.3318	-0.0089	-0.0084	0.0005	425	22	0.0517647	0.05489	0.04958	0.04952	-0.00531	-0.00537	-6e-05
354	116	0.327684	0.2472	0.3119	0.3122	0.0647	0.065	0.0003	345	124	0.35942	0.3486	0.3347	0.3353	-0.0139	-0.0133	0.0006	354	17	0.0480226	0.03367	0.02605	0.02611	-0.00762	-0.00756	6e-05
233	36	0.154506	0.103	0.1223	0.1223	0.0193	0.0193	0	230	87	0.378261	0.3487	0.3411	0.3411	-0.0076	-0.0076	0	233	9	0.0386266	0.06288	0.05035	0.05035	-0.01253	-0.01253	0
389	138	0.354756	0.2828	0.3217	0.3219	0.0389	0.0391	0.0002	381	154	0.404199	0.3509	0.3355	0.3362	-0.0154	-0.0147	0.0007	389	40	0.102828	0.1129	0.09606	0.09608	-0.01684	-0.01682	2e-05
200	24	0.12	0.1606	0.1209	0.1209	-0.0397	-0.0397	0	195	66	0.338462	0.2692	0.2898	0.2898	0.0206	0.0206	0	200	3	0.015	0.02365	0.01787	0.01787	-0.00578	-0.00578	0
321	113	0.352025	0.3295	0.3513	0.3513	0.0218	0.0218	0	315	126	0.4	0.3724	0.3653	0.3653	-0.0071	-0.0071	0	321	29	0.0903427	0.1075	0.08937	0.08937	-0.01813	-0.01813	0
390	123	0.315385	0.2696	0.335	0.335	0.0654	0.0654	0	379	138	0.364116	0.3445	0.3345	0.3347	-0.01	-0.0098	0.0002	390	24	0.0615385	0.07839	0.07238	0.0725	-0.00601	-0.00589	0.00012
272	74	0.272059	0.2176	0.277	0.277	0.0594	0.0594	0	265	93	0.350943	0.3416	0.3337	0.3337	-0.0079	-0.0079	0	272	15	0.0551471	0.06801	0.05551	0.05551	-0.0125	-0.0125	0
244	46	0.188525	0.1695	0.1682	0.1682	-0.0013	-0.0013	0	241	78	0.323651	0.3087	0.308	0.308	-0.0007	-0.0007	0	244	9	0.0368852	0.03789	0.02839	0.02839	-0.0095	-0.0095	0
385	135	0.350649	0.2996	0.3334	0.3335	0.0338	0.0339	0.0001	375	155	0.413333	0.3659	0.3603	0.3602	-0.0056	-0.0057	-0.0001	385	33	0.0857143	0.08517	0.07219	0.07233	-0.01298	-0.01284	0.00014
332	105	0.316265	0.2656	0.3042	0.3042	0.0386	0.0386	0	325	124	0.381538	0.3056	0.2906	0.2906	-0.015	-0.015	0	332	31	0.0933735	0.107	0.09295	0.09295	-0.01405	-0.01405	0
291	93	0.319588	0.2453	0.2943	0.2943	0.049	0.049	0	286	117	0.409091	0.3917	0.3695	0.3695	-0.0222	-0.0222	0	291	30	0.103093	0.1161	0.09365	0.09365	-0.02245	-0.02245	0
415	121	0.291566	0.2396	0.2909	0.291	0.0513	0.0514	0.0001	408	162	0.397059	0.3583	0.3617	0.3621	0.0034	0.0038	0.0004	415	39	0.0939759	0.1219	0.1033	0.103	-0.0186	-0.0189	-0.0003
